# Supplementary material for: Service User- and Carer-Reported Measures of Involvement in Mental Health Care Planning: Methodological Quality and Acceptability to Users
Source: Front Psychiatry. 2014 Dec 11;5:178. doi: 10.3389/fpsyt.2014.00178 (PMC4263079; doi:10.3389/fpsyt.2014.00178)
Supplement: Supplementary file 1 [file DataSheet_1.XLSX]

## Sheet: Sheet1
Measure name and main author	1. The concept to be measured is clearly stated.	2. The conceptual and empirical basis for obtaining the items for the instrument and for combining them into one or more dimensions is clearly stated and appropriate.	2. The dimensionality and distinctiveness of the scales is specifically described and well-supported.	4. The involvement of the target population for obtaining the final content of the instrument is clearly described, the methods are appropriate and the results are satisfactory.	5. Evidence of scale variability in the population is specifically described and appropriate to its intended use.	6. The intended level of measurement is clearly defined and supportive evidence is provided.	7. The rationale and procedures for deriving scale scores from raw scores is clearly described.	8. The methods employed to collect internal consistency data are clearly described and adequate.	9. Cronbach’s coefficient alpha and/or KR-20 values are acceptable.	10. Reliability estimates employing the IRT approach are clearly reported and acceptable.	11. Internal consistency data for each population of interest are clearly described.	12. The methods employed to collect reproducibility data are clearly described and appropriate-	12. Well-argued rationale is provided to support the design of the test-retest comparison and the interval between first and subsequent administrations.	14. Coefficients for test-retest reliability and/or inter-rater reliability are specifically described and adequate for all scores.	15. Item parameter estimates, using IRT applications, are adequately described and appropriate.	16. Sufficient evidence is presented regarding content-related validity of the instrument for its intended use.	17. The methods employed to assess construct and criterion-related validity are clearly described and appropriate.	18. The composition of the sample used to examine construct and criterion validity is described in sufficient detail and appropriate.	19. The hypotheses regarding construct validity are specifically described and the results are consistent with them.	20. A clear rationale and support for the choice of criteria measures or gold standards for criterion validity is provided.	21. The testing of the validity of the instrument for each population of interest is clearly described.	22. The methods employed to assess responsiveness are clearly described and appropriate.	22. The estimated magnitude of change is clearly described and the results are accepatble.	24. The magnitude of change in a group that is expected to change has been compared with that of a group that is expected to remain stable in longitudinal studies.	25. The rationale for the selection and evaluation of the external criteria are specifically described and well-supported.	26. The strategies to facilitate interpretation are clearly described and appropriate.	27. The way in which data from the instrument should be reported and displayed is clearly described.	28. The skills and time needed to complete the instrument are clearly described and acceptable.	29. The assessment of the acceptability of the instrument and evidence that the instrument places no undue physical or emotional strain on the respondent are clearly described and acceptable.	20. Indications as to when or under what circumstances the instrument is not suitable for respondents.	21. The resources required for administration of the instrument are specified.	22. The time required of a trained interviewer to administer the instrument is clearly indicated and acceptable.	22. The amount of training and level of education or professional expertise and experience needed to administer the instrument are clearly defined and acceptable.	24. Adequate information is provided for scoring the instrument and the burden associated with it is acceptable.	25. The psychometric characteristics and use of each alternative mode of administration are specifically described and adequate.	26. Information is provided concerning comparability of alternative modes of administration and the original and the results are acceptable.	27. The methods applied to achieve and assess linguistic equivalence to the original are adequately described and appropriate.	28. The methods applied to achieve and assess conceptual equivalence of the items are adequately described and appropriate.	29. The significant differences between the original and the adapted versions are clearly identified and resolved satisfactorily.
	Aspects to be considered: a) The broad concept the instrument is trying to measure (e.g., functional status, well-being, health-related quality of life, satisfaction, etc.) is clearly stated; and b) If the instrument is designed to assess multiple domains, a listing of all the domains or dimensions is provided.	Aspects to be considered: a) The conceptual basis and methods for generating items (e.g., by consulting existing literature, using expert group judgments, other questionnaires, etc.); b) The rationale for combining different items into one or more dimensions (e.g., by means of factor analysis, expert panel judgments) is clearly stated; and c) The rationale for including an item in one dimension a…	Aspects to be considered: a) The rationale for using single or multiple domains is clearly stated; b) The construct to be measured in each domain is well defined; and c) If there is an index, the reasons for having it are justified.	Aspects to be considered: a) The target population is involved in the process of obtaining the pool of items (e.g., through the use of focus groups); and b) The appropriateness of the instrument’s content for the target population has been evaluated (e.g., by means of pretesting in target populations, assessing clinical impact).	Aspects to be considered: a) distribution, central tendency and dispersion of scores; b) ceiling and floor effects; and c) pattern of missing data.	Aspects to be considered: The intended level of measurement (e.g., ordinal, interval, or ratio scales) is clearly stated; Empirical evidence that justifies this level of measurement is provided.	Aspects to be considered: a) The procedures and transformations for deriving domain scores from raw scores are clearly described; and b) Evidence is provided to justify whether or not certain items or domains should be weighted.	Aspects to be considered: a) Methods of sample accrual and sample size; b) Characteristics of the samples (socio-demographics, clinical characteristics if drawn from a patient population, etc.); c) The testing conditions (where and how the instrument was administered); and d) Descriptive statistics for the instrument (means, standard deviation, floor and ceiling effects).	A rating of 4 should be given for total scores >0,9 and for sub-scale scores >0.7. If most of the coefficients for total and sub-scale scores are below 0.7, the rating cannot be higher than a 1 total score subscale score	Aspects to be considered: a) The plot showing the SEM over the range of the scale; b) The marginal reliability of the IRT application for each of the scores.	Internal consistency estimates may differ for the various populations in which an instrument is to be used (e.g., different disease populations, cultural groups, age groups): data for each major population of interest must be presented.	Aspects to be considered: a) Methods of sample accrual and sample size; b) Characteristics of the sample (socio-demographics, clinical characteristics if drawn form a patient population, etc.); c) The testing conditions (where and how the instrument was administered); and d) Descriptive statistics for the results obtained with the instrument.	Aspects to be considered: a) The time interval between administrations; b) The method employed to determine the stability of the sample (self-report about perceived change in health or other general or specific measures); and c) Independence between interviewers.	A rating of 4 should be given when the intraclass correlation coefficient (ICC) is >0,9 for total scores and >0.7 for subscale scores. If most of the scores of either kind are below 0.7, a rating of 1 should be given. Value reference estimates do not exist for the Kappa coefficient. When diverse descriptive statistics are supplied (e.g., test-retest means, correlations, limits of agreement, or RO…	Aspects to be considered: a) Comparability of the item parameter estimates; and b) Measurement precision over repeated administrations.	Aspects to be considered: a) Assessment of content-related validity in terms of clarity, comprehensiveness, relevance and redundancy of items and scales; b) Assessment of content-related validity by a panel of experts and/or target population; and c) If the measure has been evaluated by only one type of panel, a maximum rating of 2 can be given.	Aspects to be considered: a) Methods of sample accrual and sample size; b) Characteristics of the sample (socio-demographics, clinical characteristics if drawn from a patient population, etc.); c) The testing conditions (where and how the instrument was administered); and d) Descriptive statistics for the instrument (means, standard deviation, ceiling and floor effects).	The factors that might be expected to influence validity, such as gender, age, ethnicity and language, have been examined in sufficient detail.	Aspects to be considered: a) Hypotheses concerning the logical relations that should exist with other measures and/or patterns of scores for groups known to differ on relevant variables. If no explicit hypotheses exist, a maximum rating of 2 can be given; b) Consistency between the hypotheses and the results with regard to the correlation with other measures; and c) Consistency between the hypoth…	When testing shorter versions of measures against longer ones and for testing screening instruments, information should be provided regarding the results obtained in comparisons with criterion measures (sensitivity, specificity and ROC curves). In other cases, it is acceptable for criterion validity not to be tested when no widely-accepted criterion measure exists, which is likely to be the case …	Validity might differ for the various groups or populations in which the instrument is to be used, (e.g., different disease or cultural groups): validity data should be provided for each of them.	Aspects to be considered: a) Methods of sample accrual and sample size; b) Characteristics of the sample (socio-demographics, clinical characteristics if drawn from a patient population, etc.); c) The testing conditions (where and how the instrument was administered), the time interval and the type of intervention that is expected to affect the construct (if there is one) between administrations;…	Aspects to be considered: a) The estimated magnitude of change is provided for instrument scores in longitudinal studies; b) Adjusted or standardized measures are provided for the distance between before and after scores, e.g., effect sizes, stand. response means, standard error of measurement; and c) The formulae used to calculate the responsiveness statistics are specified.	Aspects to be considered: a) Longitudinal data are provided for the groups that have changed; b) Longitudinal data are provided for the groups that have remained stable; c) The difference in the magnitude of change between both groups has been evaluated; and d) A maximum rating of 2 can be given when the groups that are compared come from different studies.	Aspects to be considered: a) The rationale for selection of external criteria, “benchmarks” and/or comparison populations; b) The methods of sample accrual and sample size; c) Characteristics of the sample; and d) The testing conditions.	Aspects to be considered: a) Comparative data on the distributions of scores derived from a representative sample of the general population or other population groups are provided; b) ”Benchmarks” are cited to facilitate the interpretation of scores with regard to other personal characteristics (e.g., clinical status, presence or absence of disease, etc); c) ”Benchmarks” are cited that make it po…	Aspects to be considered: a) Theoretically expected rank and observed rank; and b) Characteristics of the comparison population used to calculate standardized scores.	Aspects to be considered: a) The average and range of time the respondent needs in order to complete the instrument (on a self-administered basis, in a face-to-face interview, by telephone or with a computer-assisted format/application); b) The reading and comprehension level needed; c) The need to consult health care records with the interviewee (medications used, diagnostic tests and others); d…	Aspects to be considered: a) Refusal rates (for the questionnaire as a whole and for the individual items) and the reasons for it; b) Rate of missing data (for thequestionnaire as a whole and for the individual items) and the reasons for it; and c) Mode of administration: (mail, self-administered, face-to-face interview, by telephone or with computer-assisted formats/applications)	Aspects to be considered: a) Minimum cognitive level required for administration; b) Reading level in child population; c) Appropriate age-range for administration; d) Appropriate domain for administration (home, hospital and institution).	The need for the following should be assessed: manual for the interviewer, support material (cards with response options, a calendar, photographs, etc.), need to consult the health records of the interviewee (list of medications, diagnostic tests and others), computers, telephones, specific computer software needed to administer or score the instrument.	The average and range of time required of a trained interviewer to administer the instrument should be assessed.	Aspects to be considered: a) Amount of training required; and b) Level of education or specialization required.	Aspects to be considered: a) The availability of scoring instructions; b) The need for computer software to calculate the scores; c) The need for external criteria to calculate the scores.	For each alternative mode of administration, the information available regarding the reliability, validity, responsiveness, interpretability and burden, should be assessed.	Aspects to be considered: a) Scores from alternative modes of administration should be compared to scores from an original instrument; and b) Appraisal of the equivalence of scores from alternative modes compared to each other.	Aspects to be considered: a) At least two independent forward translations from the source language have been carried out; b) At least one, preferably more, backward translations to the source language have been carried out; c) The translated versions have been reviewed by expert panels and patients (from among the population which the instrument is intended for); and d) Field tests have been car…	Aspects to be considered: a) Content validity has been assessed (equivalence in relevance and meaning of the same concepts being measured) in each cultural or linguistic group to which the instrument is to be applied, by means of expert panels and patients (or the population it is intended for); and b) Possible differential item functioning (some items may function differently in one language tha…	Aspects to be considered: a) The most significant differences between the original and adapted versions have been identified; b) Differences are explained.; and c) Inconsistencies have been satisfactorily reconciled.
Performance in planning talk (Hamann et al 2006)	0	0	0	0	No	0	0	0	0	0	0	0	0	0	0	0	0	0	0	0	0	0	0	0	0	0	0	1	0	1	0	2	1	0	0	0	0	0	0
COMRADE (Edwards et al 2006)	2	2	2	1	2	0	0	0	2	0	0	0	0	0	0	2	1	1	2	0	0	2	0	0	0	0	0	0	2	0	0	0	0	0	0	0	0	0	0
User defined quality of care outcome measure (Barnes et al 2000)	1	0	0	2	0	1	0	0	0	0	0	0	0	0	0	0	0	0	0	0	0	0	0	0	0	0	0	0	0	0	0	0	0	0	0	0	0	0	0
The decision making preference subscale of the autonomy preference index (API) (Ende et al 1989)	2	1	2	2	0	0	0	2	2	0	0	2	2	2	0	1	0	0	0	0	0	1	0	0	0	0	0	0	0	0	0	0	0	0	0	0	0	0	0
Treatment planning questionnaire (Tondora et al 2010)																							0
Clinical Decision Making in Routine Care Scale (CDRC CEDAR) (Puschner et al 2010)	0	0	0	0	0	0	0	0	0	0	0	0	0	0	0	0	0	0	0	0	0	0	0	0	0	0	0	0	0	2	0	0	0	0	0	0	0	1	0
Clinical decision making Involvement and satisfaction Scale (CDIS CEDAR) ( Pushner et al 2010)
Quality in Psychiatric Care (QPC) (Schroder et al 2007)	2	0	0	1	0	0	0	2	2	0	0	1	0	0	0	0	0	2	0	0	0	0	0	0	2	0	0	1	0	0	1	0	0	0	0	0	0	0	0
Involvement in Treatment planning survey (Chinman et al 1999)	2	0	1	0	0	0	0	0	0	0	0	0	0	0	0	0	0	0	0	0	0	1	0	0	0	0	0	0	0	0	0	0	0	0	0	0	0	0	0
User involvement in In Patient Mental Health Service Measure (Storm et al 2010)	2	1	2	0	0	0	0	1	2	0	1	1	0	0	0	2	2	0	2	0	1	2	0	0	0	0	0	0	0	0	0	0	0	0	0	0	0	0	0
